# Supplementary material for: PVT1‐104aa derived from the 8q24 gene desert promotes colorectal cancer tumorigenesis
Source: Clin Transl Med. 2026 Apr 8;16(4):e70654. doi: 10.1002/ctm2.70654 (PMC13062635; doi:10.1002/ctm2.70654)
Supplement: Supplementary file 2 — Supporting Information [file CTM2-16-e70654-s005.xlsx]

## Sheet: Sheet1
					Supplementary Table 1 Primers
					RT-qPCR primers
					circPVT1 F	5’-CTATGGAATGTAAGACCCCGA-3’
					circPVT1 R	5’-GCTCAGAAAATACTTGAACGA-3’
					PVT1 F	5’-CCCGGCACATTTCAGGATAC-3’
					PVT1 R	5’-AGTCGGGGTCTTACATTCCA-3’
					MYC F	5’-CGTCTCCACACATCAGCACAA-3’
					MYC R	5’-TCTTGGCAGCAGGATAGTCCTT-3’
					PD-L1 F	5’-GGACAAGCAGTGACCATCAAG-3’
					PD-L1 R	5’-CCCAGAATTACCAAGTGAGTCCT-3’
					b-actin F	5’-CATGTACGTTGCTATCCAGGC-3’
					b-actin R	5’-CTCCTTAATGTCACGCACGAT-3’
