# Supplementary material for: PVT1‐104aa derived from the 8q24 gene desert promotes colorectal cancer tumorigenesis
Source: Clin Transl Med. 2026 Apr 8;16(4):e70654. doi: 10.1002/ctm2.70654 (PMC13062635; doi:10.1002/ctm2.70654)
Supplement: Supplementary file 3 — Supporting Information [file CTM2-16-e70654-s001.xlsx]

## Sheet: Supplementary Table 2
					Supplementary Table 2 RNA oligos
					siRNAs		sense 5'-3'	antisense 3'-5'
					scramble siRNA		5’-UUCUCCGAACGUGUCACGUTT-3’	5’-ACGUGACACGUUCGGAGAATT-3’
					circPVT1 siRNA		5’-GCUCAGCUGGGCUUGAGGCCUGA-3’	5’-UCAGGCCUCAAGCCCAGCUGAGC-3’
					PVT1 siRNA		5’-UUAGUAUCCUGAAAUGUGC-3’	5’-GCACAUUUCAGGAUACUAA-3’
					Myc siRNA		5'-GAGGAUAUCUGGAAGAAAUTT-3'	5'-AUUUCUUCCAGAUAUCCUCTT-3'
							shRNAs
					scramble shRNA		TTCTCCGAACGTGTCACGT
					circPVT1 shRNA1		CAGCTGGGCTTGAGGCCTGAT	for human
					circPVT1 shRNA2		GCTGGGCTTGAGGCCTGATCT	for human
					circPVT1 shRNA1		CTACCTGGAGCTCCCTCTAAA	for mouse
					circPVT1 shRNA2		GCTACCTGGAGCTCCCTCTAA	for mouse
					Myc shRNA		GAGGATATCTGGAAGAAAT
							FISH probes
					Scrambled sequences		5’-ACGTGACACGTTCGGAGAATT-3’
					circPVT1		5’-GCCAAAAGATCAGGCCTCAAGCCCAGCTGA-3’
