# Supplementary material for: PVT1‐104aa derived from the 8q24 gene desert promotes colorectal cancer tumorigenesis
Source: Clin Transl Med. 2026 Apr 8;16(4):e70654. doi: 10.1002/ctm2.70654 (PMC13062635; doi:10.1002/ctm2.70654)
Supplement: Supplementary file 4 — Supporting Information [file CTM2-16-e70654-s004.xlsx]

## Sheet: Sheet1
circRNA_ID	predicted ORF	predicted IRES	Protein coding potential	circBase_ID		Gene type	EnsemblGene_GeneSymbol
chr3:125567072|125567290	NO	NO	NO	hsa_circ_0007210			ENSG00000241288.3_RP11-379B18.5,ENSG00000241278.1_ENPP7P4
chr10:71881654|71883000	NO	NO	NO	NA			ENSG00000042286.10_AIFM2
chr3:63898263|63898901	NO	YES	NO	hsa_circ_0007761			ENSG00000163635.13_ATXN7
chr1:207103416|207103591	NO	NO	NO	NA			ENSG00000162896.5_PIGR
chr17:74003140|74006624	NO	NO	NO	NA			ENSG00000167880.3_EVPL
chr19:14568842|14569187	NO	YES	NO	hsa_circ_0008950			ENSG00000123143.8_PKN1
chr1:1417517|1454370				NA			NA
chr14:106053949|106054149	NO	NO	NO	NA			ENSG00000211890.3_IGHA2
chr7:142459624|142480068				NA			NA
chr17:73566043|73566202	NO	NO	NO	NA			ENSG00000073350.9_LLGL2
chr12:49421797|49422700	NO	NO	NO	NA			ENSG00000167548.10_KMT2D
chr16:30507417|30507887	NO	NO	NO	NA			ENSG00000005844.13_ITGAL
chr14:97299803|97327072	YES	YES	YES	hsa_circ_0000566		protein coding	ENSG00000100749.3_VRK1
chr4:100208006|100266423				NA			NA
chr12:109046047|109048186	YES	YES	YES	hsa_circ_0000437			ENSG00000110880.6_CORO1C
chr14:32559707|32586493	YES	YES	YES	hsa_circ_0031584		protein coding	ENSG00000100852.8_ARHGAP5
chr19:47767859|47768203	NO	YES	NO	hsa_circ_0000944			ENSG00000105321.8_CCDC9
chr12:2929251|2930958	YES	YES	YES	hsa_circ_0000374			ENSG00000111203.7_ITFG2
chr2:189859771|189861222	NO	NO	NO	NA			ENSG00000168542.8_COL3A1
chr1:226076516|226127702				NA			NA
chr17:48273674|48274424	NO	NO	NO	NA			ENSG00000108821.9_COL1A1
chr2:191523883|191537878	YES	YES	YES	hsa_circ_0002024		protein coding	ENSG00000138386.12_NAB1
chrUn_gl000220:118072|118304				NA			NA
chr9:96233422|96261168	YES	YES	YES	hsa_circ_0001875			ENSG00000048828.12_FAM120A
chr8:52773404|52773806	YES	YES	YES	hsa_circ_0001801			ENSG00000168300.9_PCMTD1
chr19:50764812|50770265	NO	NO	NO	NA			ENSG00000105357.11_MYH14
chr17:19552113|19552322	NO	NO	NO	NA			ENSG00000072210.14_ALDH3A2
chr21:30693541|30702014	YES	YES	YES	hsa_circ_0001181		protein coding	ENSG00000156273.11_BACH1
chr20:30954186|30956926	NO	YES	NO	hsa_circ_0001136			ENSG00000171456.12_ASXL1
chr11:33307958|33309057	YES	YES	YES	hsa_circ_0000284		protein coding	ENSG00000110422.7_HIPK3
chr19:12511881|12544011				NA			ENSG00000268870.1_CTD-3105H18.16
chr12:42604156|42604482	NO	NO	NO	hsa_circ_0000392			ENSG00000015153.10_YAF2
chr14:106053949|106174380				NA			NA
chr14:106725608|106866707				NA			NA
chr22:42912016|42973104				hsa_circ_0001242			NA
chr16:53175090|53191453	NO	NO	NO	NA			ENSG00000177200.11_CHD9
chr7:40027197|40041630	YES	YES	YES	hsa_circ_0001699			ENSG00000065883.10_CDK13
chr5:36982266|36986403	NO	NO	NO	NA			ENSG00000164190.12_NIPBL
chr3:195352201|195456610				NA			NA
chr6:87925620|87928449	NO	YES	NO	hsa_circ_0004058			ENSG00000188994.8_ZNF292
chr1:117944807|117957453	YES	YES	YES	hsa_circ_0000117			ENSG00000198162.8_MAN1A2
chr8:128902834|128903244	YES	YES	YES	hsa_circ_0001821		ncRNA	ENSG00000249859.3_PVT1
chr8:99718694|99719539	NO	YES	NO	hsa_circ_0004592			ENSG00000104375.11_STK3
chr20:2944917|2945848	YES	YES	YES	hsa_circ_0006117			ENSG00000132670.16_PTPRA
chr14:106053890|106173899				NA			NA
chr3:197592293|197602646	NO	YES	NO	hsa_circ_0008351			ENSG00000186001.8_LRCH3
chr3:125032151|125050082	YES	YES	YES	hsa_circ_0001333			ENSG00000163848.14_ZNF148
chr14:106054440|106174816				NA			NA
chr9:33953282|33963789	NO	YES	NO	hsa_circ_0001847			ENSG00000137073.16_UBAP2
chr2:61749745|61753656	NO	YES	NO	hsa_circ_0001016			ENSG00000082898.12_XPO1
chr1:67356836|67371058	YES	YES	YES	hsa_circ_0006677			ENSG00000152763.12_WDR78
chr4:73956383|73958017	YES	YES	YES	hsa_circ_0007883		protein coding	ENSG00000132466.13_ANKRD17
chr6:111208707|111211559	NO	YES	NO	hsa_circ_0005954			ENSG00000123505.10_AMD1
chr2:234296902|234299129	NO	YES	NO	hsa_circ_0001112			ENSG00000077044.5_DGKD,ENSG00000243637.1_AC019221.4
exon
chr5:68470703|68471364	NO	YES	NO	hsa_circ_0001495			ENSG00000134057.10_CCNB1
chr4:140046317|140060651	NO	YES	NO	hsa_circ_0001441			ENSG00000109381.15_ELF2
chr10:5741487|5756170	NO	NO	NO	hsa_circ_0000209			ENSG00000108021.15_FAM208B
chr6:35280078|35280549	NO	YES	NO	hsa_circ_0076125			ENSG00000023892.9_DEF6
chr1:207103421|207103580	NO	NO	NO	NA			ENSG00000162896.5_PIGR
chr15:85657103|85664245	YES	YES	YES	hsa_circ_0036629			ENSG00000073417.10_PDE8A
chr7:155465560|155473602	YES	YES	YES	hsa_circ_0001772			ENSG00000184863.6_RBM33
chr3:195415403|195416309	NO	NO	NO	hsa_circ_0008267			ENSG00000242086.4_LINC00969
chr12:46622935|46637097	YES	YES	YES	hsa_circ_0000396		protein coding	ENSG00000111371.11_SLC38A1
chr11:66557647|66559383	NO	NO	NO	NA			ENSG00000173715.11_C11orf80
chr15:49528047|49584734	YES	YES	YES	hsa_circ_0035189			ENSG00000156958.10_GALK2
chr14:106552683|106691977				NA			NA
chr8:141856358|141900868	YES	YES	YES	hsa_circ_0003221			ENSG00000169398.15_PTK2
chr12:111990083|111993723	YES	YES	YES	hsa_circ_0002457			ENSG00000204842.10_ATXN2
chr8:103372298|103373854	NO	YES	NO	hsa_circ_0001819			ENSG00000104517.8_UBR5
chr2:106774513|106782539	NO	YES	NO	hsa_circ_0001060			ENSG00000115652.10_UXS1
chr8:141874410|141900868	YES	YES	YES	hsa_circ_0002483			ENSG00000169398.15_PTK2
chr9:78682870|78686814	YES	YES	YES	hsa_circ_0087232		protein coding	ENSG00000099139.9_PCSK5
chr1:172520651|172526934	YES	YES	YES	hsa_circ_0000160			ENSG00000094975.9_SUCO
chr8:62593526|62596747	NO	YES	NO	hsa_circ_0084615			ENSG00000198363.11_ASPH
chr7:139415730|139416814	YES	YES	YES	hsa_circ_0001756			ENSG00000064393.11_HIPK2
chr7:99621041|99621930	YES	YES	YES	hsa_circ_0001727		protein coding	ENSG00000106261.12_ZKSCAN1
chr17:1540002|1540356	NO	YES	NO	hsa_circ_0000732			ENSG00000074660.11_SCARF1
chr7:24663284|24708279	NO	YES	NO	hsa_circ_0001686			ENSG00000105926.11_MPP6
chr19:40376312|40406060	YES	YES	YES	NA		protein coding	ENSG00000090920.9_FCGBP
chr11:77330650|77336863	YES	YES	YES	hsa_circ_0023694			ENSG00000074201.4_CLNS1A
chr1:1417924|1455686				NA			NA
chr17:39524159|39681251				NA			NA
chr14:66028054|66028484	NO	YES	NO	hsa_circ_0003028			ENSG00000033170.12_FUT8
chr20:34241449|34246936	NO	NO	NO	hsa_circ_0001146			ENSG00000214078.7_CPNE1
chr14:56078736|56086030	YES	YES	YES	hsa_circ_0032029		protein coding	ENSG00000126777.13_KTN1
chr19:34921480|34925873	NO	YES	NO	hsa_circ_0005325			ENSG00000126261.8_UBA2
chr22:23029444|23089953				NA			NA
chr11:36248634|36248980	YES	YES	YES	hsa_circ_0006988			ENSG00000179241.8_LDLRAD3
chr15:80412669|80415142	NO	YES	NO	hsa_circ_0000643			ENSG00000086666.14_ZFAND6
chr7:22347957|22357656	YES	YES	YES	NA			ENSG00000136237.14_RAPGEF5
chr19:50902107|50902741	YES	YES	YES	hsa_circ_0052012			ENSG00000062822.8_POLD1
chr1:155734790|155736500	NO	NO	NO	hsa_circ_0014624			ENSG00000116580.14_GON4L
chr6:139264649|139265759	NO	YES	NO	hsa_circ_0004368			ENSG00000135597.14_REPS1
chr2:9048750|9098771	NO	YES	NO	hsa_circ_0000972			ENSG00000143797.7_MBOAT2
chr20:16359449|16362392	NO	NO	NO	hsa_circ_0059484			ENSG00000089177.13_KIF16B
chr19:50794225|50795544	NO	NO	NO	NA			ENSG00000105357.11_MYH14
chr14:106174816|106174991	NO	NO	NO	NA			ENSG00000211895.3_IGHA1
chr16:30490411|30490782	NO	YES	NO	NA			ENSG00000005844.13_ITGAL
chr19:40430497|40433039	NO	NO	NO	NA			ENSG00000090920.9_FCGBP
chr19:48229068|48229481	YES	YES	YES	hsa_circ_0003146			ENSG00000024422.7_EHD2
chr15:67524151|67529158	NO	YES	NO	hsa_circ_0000620			ENSG00000103591.8_AAGAB
chr20:39721111|39729993	YES	YES	YES	NA		protein coding	ENSG00000198900.5_TOP1
chr9:16435552|16437522	YES	YES	YES	hsa_circ_0086414		protein coding	ENSG00000173068.13_BNC2
chr9:88920106|88924932	YES	YES	YES	hsa_circ_0001869			ENSG00000083223.13_ZCCHC6
chr9:131196380|131196892	YES	YES	YES	NA		protein coding	ENSG00000167123.14_CERCAM
chr9:96233422|96238620	NO	YES	NO	hsa_circ_0008193			ENSG00000048828.12_FAM120A
chr1:160293220|160302347	NO	YES	NO	hsa_circ_0008661			ENSG00000122218.10_COPA
chr5:122881110|122893258	YES	YES	YES	hsa_circ_0001522			ENSG00000151292.13_CSNK1G3
chr14:106174186|106174442	NO	NO	NO	NA			ENSG00000211895.3_IGHA1
chr3:169840378|169847340	NO	NO	NO	hsa_circ_0067900			ENSG00000173889.11_PHC3
chr19:5047486|5082515	NO	YES	NO	hsa_circ_0002926			ENSG00000127663.10_KDM4B
chr14:106053955|106054149	NO	NO	NO	NA			ENSG00000211890.3_IGHA2
chr11:129689533|129689703	NO	NO	NO	NA			ENSG00000151715.3_TMEM45B
chr1:231090078|231097049	NO	YES	NO	hsa_circ_0000195			ENSG00000143643.8_TTC13
chr5:137320945|137324004	YES	YES	YES	hsa_circ_0001535			ENSG00000031003.6_FAM13B
chr8:102570646|102571040	YES	YES	YES	hsa_circ_0085173			ENSG00000083307.6_GRHL2
chr7:131060182|131084192	YES	YES	YES	hsa_circ_0001746			ENSG00000128585.13_MKLN1
chr9:69475277|69475778				NA			NA
chr11:61133516|61135470	YES	YES	YES	hsa_circ_0002058			ENSG00000149483.7_TMEM138
chr16:70497071|70497677	NO	YES	NO	hsa_circ_0002599			ENSG00000157353.12_FUK
chr17:80721840|80739597	YES	YES	YES	hsa_circ_0000818			ENSG00000141556.16_TBCD
chr2:61749745|61761038	YES	YES	YES	hsa_circ_0001017			ENSG00000082898.12_XPO1
chr2:190656515|190682906	YES	YES	YES	hsa_circ_0001083		protein coding	ENSG00000064933.12_PMS1
chr19:42213598|42259610	NO	NO	NO	NA			ENSG00000267881.1_CEA
chr3:171830241|171851336	NO	YES	NO	hsa_circ_0001361			ENSG00000075420.8_FNDC3B
chr1:247319707|247323115	NO	NO	NO	NA			ENSG00000196418.8_ZNF124
chr14:106053955|106054202	NO	NO	NO	NA			ENSG00000211890.3_IGHA2
chr2:206992520|206994966	NO	YES	NO	hsa_circ_0002431			ENSG00000023228.9_NDUFS1
chrX:139865339|139866824				hsa_circ_0001946			NA
chr9:4823547|4833228	NO	YES	NO	hsa_circ_0006134			ENSG00000120158.7_RCL1
chr19:15806745|15807880	NO	NO	NO	NA			ENSG00000186204.10_CYP4F12
chr3:17512336|17513740	NO	NO	NO	NA			ENSG00000131374.10_TBC1D5
chrUn_gl000220:118158|118304				NA			NA
chr11:64865416|64869695	NO	NO	NO	NA			ENSG00000149823.3_VPS51
chr19:11230767|11231198	NO	YES	NO	hsa_circ_0006877			ENSG00000130164.7_LDLR
chr11:45883610|45893784	YES	YES	YES	hsa_circ_0000295			ENSG00000121671.7_CRY2
chr2:45773870|45780869	NO	YES	NO	hsa_circ_0005542			ENSG00000068784.8_SRBD1
chr1:8601272|8674745	YES	YES	YES	hsa_circ_0008501		protein coding	ENSG00000142599.13_RERE
chr19:40376630|40408135	NO	NO	NO	NA			ENSG00000090920.9_FCGBP
chr10:5827104|5842668	YES	YES	YES	hsa_circ_0005379			ENSG00000057608.12_GDI2
chr10:128768965|128798571	NO	YES	NO	hsa_circ_0002669			ENSG00000150760.8_DOCK1
chr17:169210|177370	NO	NO	NO	hsa_circ_0041153			ENSG00000181031.11_RPH3AL
chr7:17908029|17915413	YES	YES	YES	hsa_circ_0005519			ENSG00000071189.17_SNX13
chr14:106054023|106174339				NA			NA
