# Supplementary material for: PVT1‐104aa derived from the 8q24 gene desert promotes colorectal cancer tumorigenesis
Source: Clin Transl Med. 2026 Apr 8;16(4):e70654. doi: 10.1002/ctm2.70654 (PMC13062635; doi:10.1002/ctm2.70654)
Supplement: Supplementary file 5 — Supporting Information [file CTM2-16-e70654-s002.xlsx]

## Sheet: Sheet1
					Supplementary Table 4. Demographic and clinical characteristics of the patients enrolled in this study
							PVT1-104aa High(N=34)			PVT1-104aa Low(N=23)
					Age(mean±SD)			65.13±10.49			68.32±11.71
					SEX
					male			21(61.7%)			14(60.9%)
					female			13(38.3%)			9(39.1%)
					Tumor Site
					colon			19(55.9%)			12(52.2%)
					rectum			15(44.1%)			11(47.8%)
					T stage
					T1			0(0%)			0(0%)
					T2			4(11.8%)			5(21.7%)
					T3			28(82.4%)			17(73.9%)
					T4			2(5.8%)			1(4.4%)
					N stage
					N0			1(2.9%)			2(8.7%)
					N1			23(67.6%)			17(73.9%)
					N2			10(29.5%)			4(17.4%)
					M stage
					M0			34(100%)			23(100%)
					M1			0(0%)			0(0%)
					Lymphovascular invasion
					yes			19(55.9%)			13(56.5%)
					no			15(44.1%)			10(43.5%)
					Perineural invasion
					yes			11(32.4%)			8(34.8%)
					no			23(67.6%)			15(65.2%)
